# Supplementary material for: Distinct Roles of Tensile and Compressive Stresses in Graphitizing and Properties of Carbon Nanofibers
Source: Micromachines (Basel). 2021 Sep 11;12(9):1096. doi: 10.3390/mi12091096 (PMC8466282; doi:10.3390/mi12091096)
Supplement: Supplementary file 1 [file micromachines-12-01096-s001.zip]

Archive with 1 entries (1 files):
- micromachines-1346757-supplementary.pdf
